# Supplementary material for: Developmental Alterations of Colonic microRNA Profiles Imply Potential Biological Functions in Kid Goats
Source: Animals (Basel). 2022 Jun 14;12(12):1533. doi: 10.3390/ani12121533 (PMC9219484; doi:10.3390/ani12121533)
Supplement: Supplementary file 1 [file animals-12-01533-s001.zip]

Archive with 1 entries (1 files):
- animals-1723041-supplementary - FC.pdf
